# Supplementary material for: High Levels of Expression of Cartilage Oligomeric Matrix Protein in Lymph Node Metastases in Breast Cancer Are Associated with Reduced Survival
Source: Cancers (Basel). 2021 Nov 23;13(23):5876. doi: 10.3390/cancers13235876 (PMC8656813; doi:10.3390/cancers13235876)
Supplement: Supplementary file 1 [file cancers-13-05876-s001.zip]

Archive with 1 entries (1 files):
- cancers-1482542-supplementary.pdf
